# Supplementary material for: Reusable snorkel masks adapted as particulate respirators
Source: PLoS One. 2021 Apr 5;16(4):e0249201. doi: 10.1371/journal.pone.0249201 (PMC8021169; doi:10.1371/journal.pone.0249201)
Supplement: S1 Data — In this Microsoft Excel document, we present the anonymized data from both experiments. Some of the baseline characteristics (participant role and facial hair/glasses) have been redacted to avoid the identification of participants. (XLSX) [file pone.0249201.s002.xlsx]

## Sheet: Main data sheet
									FFP3 Test									FFP Test	Snorkel Test							snorkel test	FFP3 Placebo							FFP placebo	Snorkel Placebo							snorkel placebo	snorkel test	snorkel test
Study ID	Provided verbal consent	Previously passed folding FFP3?	Date	Age	Gender	Filter	Snorkel mask	Sensitive to bittrex	solution used	normal	deep	side 2 side	up & down	talking	bending	normal again		PASS	normal	deep	side 2 side	up & down	talking	bending	normal again	PASS	normal	deep	side 2 side	up & down	talking	bending	normal again	PASS	normal	deep	side 2 side	up & down	talking	bending	normal again	PASS	PASS	Fail	Notes
	Yes/No	YES				1=3M, 2=Intersurgical	1=Mosfiata, 2=X99	YES		pass/fail	pass/fail	pass/fail	pass/fail	pass/fail	pass/fail	pass/fail			pass/fail	pass/fail	pass/fail	pass/fail	pass/fail	pass/fail	pass/fail		pass/fail	pass/fail	pass/fail	pass/fail	pass/fail	pass/fail	pass/fail		pass/fail	pass/fail	pass/fail	pass/fail	pass/fail	pass/fail	pass/fail
CM001	Y	0	2020-05-12	30	M	2	1	1	Bittrex	F								0		F						0	F							0	F							0	0	1	glasses + anxious
CM002	Y	0	2020-05-12	30	F	2	1	1	Bittrex	F								0	P	P	P	P	P	P	P	1	P	P	P	P	P	P	P	1	P	P	P	P	P	P	P	1	1	0
CM003	Y	0	2020-05-12	41	M	2	1	1	Bittrex	P	P	P	P	P	P	P		1	P	P	P	P	P	P	P	1	P	P	P	P	P	P	P	1	P	P	P	P	P	P	P	1	1	0
CM004	Y	1	2020-05-12	30	M	2	1	1	Bittrex	F								0	P	P	P	P	P	P	P	1	P	P	P	P	P	P	P	1	P	P	P	P	P	P	P	1	1	0
CM005	Y	1	2020-05-12	24	F	2	1	1	Bittrex	P	P	P	P	P	P	P		1	P	P	P	P	P	P	P	1	P	P	P	P	P	P	P	1	P	P	P	P	P	P	P	1	1	0
CM006	Y	1	2020-05-12	51	M	2	1	1	Bittrex	P	P	P	P	P	P	P		1	P	P	P	P	P	P	P	1	P	P	P	P	P	P	P	1	P	P	P	P	P	P	P	1	1	0
CM007	Y - withdrawn see note	0	2020-05-12	29	F	2	1	1	Bittrex	F								0	P	P	P	P	F - breathless			0								0								0	0	0	Claustrophobia, excluded
CM008	Y	0	2020-05-12	50	F	2	1	1	Bittrex	F								0	P	F						0	F							0	P	P	P	P	P	P	P	1	0	1
CM009	Y	0	2020-05-12	36	M	2	1	1	Bittrex	F								0	P	P	P	P	P	P	P	1	F							0	P	P	P	P	P	P	P	1	1	0	Beard
CM010	Y	0	2020-05-13	31	F	2	1	1	Bittrex	F								0	P	P	F					0	F							0	P	F						0	0	1
CM011	Y	1	2020-05-13	27	M	2	1	1	Bittrex	P	P	P	P	P	P	P		1	P	P	P	P	P	P	P	1	P	P	P	P	P	P	P	1	P	P	P	P	P	P	P	1	1	0	Beard
CM012	Y	1	2020-05-13	40	M	2	1	1	Bittrex	P	P	P	P	P	P	P		1	P	P	P	P	P	P	P	1	P	P	P	P	P	P	P	1	P	P	P	P	P	P	P	1	1	0
CM013	Y	1	2020-05-13	39	M	2	1	1	Bittrex	F								0	F							0	F							0	P	F						0	0	1
CM014	Y	1	2020-05-13	29	M	2	1	1	Bittrex	P	P	P	P	P	P	P		1	P	P	P	P	P	P	P	1	P	P	P	P	P	P	P	1	P	P	P	P	P	P	P	1	1	0	Beard, wide frame
CM015	Y	1	2020-05-13	23	F	2	1	1	Bittrex	P	P	P	P	P	P	P		1	P	P	P	P	P	P	P	1	P	P	P	P	P	P	P	1	P	P	P	P	P	P	P	1	1	0
CM016	Y	0	2020-05-13	59	M	2	1	1	Bittrex	P	P	P	P	P	P	P		1	P	P	P	P	P	P	P	1	P	P	P	P	P	P	P	1	P	P	P	P	P	P	P	1	1	0
CM017	Y	1	2020-05-13	24	F	2	1	1	Bittrex	P	P	P	P	P	P	P		1	P	P	P	P	P	P	P	1	P	P	P	P	P	P	P	1	P	P	P	P	P	P	P	1	1	0	glasses dont fit with snorkel mask so did not wear them
CM018	Y	0	2020-05-13	24	F	2	1	1	Bittrex	P	F							0	P	P	P	P	P	P	P	1	P	P	P	P	P	P	P	1	P	P	P	P	P	P	P	1	1	0
CM019	Y	1	2020-05-13	50	M	2	1	1	Bittrex	P	P	P	F					0	P	P	P	P	P	P	P	1								0	P	P	P	P	P	P	P	1	1	0
CM020	Y	0	2020-05-13	55	F	2	1	0	sacchrin	F								0	F							0	P	P	P	P	P	P	P	1	P	P	P	P	P	P	P	1	0	1	Glasses
CM021	Y	0	2020-05-13	51	M	2	1	1	Bitrex	F								0	P	P	P	P	P	P	P	1	P	P	P	P	P	P	P	1	P	P	P	P	P	P	P	1	1	0
CM022	Y	1	2020-05-13	25	M	2	1	1	Bittrex	F								0	P	P	F					0	P	P	P	P	P	P	P	1	P	P	P	P	P	P	P	1	0	1	Glasses
CM023	Y	0	2020-05-13	25	F	2	1	1	Bitrex	P	F							0	P	P	F					0	P	P	P	P	P	P	P	1	P	P	P	P	P	P	P	1	0	1	Glasses
CM024	Y	1	2020-05-18	25	F	2	1	1	Bitrex	P	P	P	P	P	P	P		1	P	P	P	P	P	P	P	1	P	P	P	P	P	P	P	1	P	P	P	P	P	P	P	1	1	0
CM025	Y	1	2020-05-18	29	M	2	1	1	Bitrex	P	P	P	P	P	P	P		1	P	P	P	P	P	P	P	1	P	P	P	P	P	P	P	1	P	P	P	P	P	P	P	1	1	0
CM026	Y	1	2020-05-18	56	F	2	1	1	Bitrex	P	P	P	P	P	P	P		1	P	P	P	P	P	P	P	1	P	P	P	P	P	P	P	1	P	P	P	P	P	P	P	1	1	0	Glasses
CM027	Y	1	2020-05-18	48	M	2	1	1	Bitrex	P	P	P	P	P	P	P		1	P	P	P	P	P	P	P	1	P	P	P	P	P	P	P	1	P	P	P	P	P	P	P	1	1	0
CM028	Y	1	2020-05-18	30	M	2	1	1	Bitrex	P	P	P	P	P	P	P		1	P	P	P	P	P	P	P	1	P	P	P	P	P	P	P	1	P	P	P	P	P	P	P	1	1	0
CM029	Y	1	2020-05-18	24	M	2	1	1	Bitrex	P	P	P	P	P	P	P		1	P	P	P	P	P	P	P	1	P	P	P	P	P	P	P	1	P	P	P	P	P	P	P	1	1	0
CM030	Y	1	2020-05-18	24	F	2	1	1	Bitrex	P	P	P	P	P	P	P		1	P	P	P	P	P	P	P	1	P	P	P	P	P	P	P	1	P	P	P	P	P	P	P	1	1	0
CM031	Y	0	2020-05-22	26	M	2	1	1	sacchrin	F								0	F							0	P	P	P	P	P	P	P	1	P	P	P	P	P	P	P	1	0	1	Glasses
CM032	Y	0	2020-05-22	31	F	2	1	1	sacchrin	F								0	P	P	P	P	F			0	P	P	P	P	P	F		0	P	P	F					0	0	1
CM033	Y	1	2020-05-22	60	M	2	1	0	sacchrin	P	P	P	P	P	P	P		1	P	P	P	P	P	P	P	1	P	P	P	P	P	P	P	1	P	P	P	P	P	P	P	1	1	0	glasses
CM034	Y	1	2020-05-22	43	F	2	1	1	Bitrex	F								0	P	P	P	P	P	P	P	1	F	F	F	F	F	F	F	0	P	P	P	P	P	P	P	1	1	0
CM035	Y	1	2020-05-22	34	F	2	1	1	Bitrex	P	P	P	P	P	P	P		1	P	P	P	P	P	P	P	1	P	P	P	P	P	P	P	1	P	P	P	P	P	P	P	1	1	0
CM036	Y	0	2020-05-22	53	F	2	1	1	Bitrex	F								0	P	P	P	P	P	P	P	1	P	P	P	P	P	P	P	1	P	P	P	P	P	P	P	1	1	0
CM037	Y	0	2020-05-22	52	F	2	1	1	Bitrex	F								0	F							0	F							0	F							0	0	1	Anxious
CM038	Y	1	2020-05-22	48	M	2	1	1	Bitrex	P	P	P	P	P	P	P		1	F							0	P	P	P	P	P	P	P	1	P	P	F					0	0	1	Glasses, didnt like the snorkel
CM039	Y	0	2020-05-22	39	M	2	1	1	Bittrex	F								0	P	P	P	F				0	P	P	P	P	F			0	P	P	P	P	P	P	P	1	0	1
CM040	Y	1	2020-05-22	40	M	2	1	0	sacchrin	P	P	P	P	P	P	P		1	P	P	P	P	P	P	P	1	P	P	P	P	P	P	P	1	P	P	P	P	P	P	P	1	1	0
CM041	Y	0	2020-05-27	23	F	2	2	1	Bittrex	P	P	P	P	P	P	P		1	P	P	P	P	P	P	P	1	P	P	P	P	P	P	P	1	P	P	P	P	P	P	P	1	1	0
CM042	Y	0	2020-05-27	30	F	2	2	1	Bittrex	P	P	P	P	P	P	P		1	P	P	P	P	P	P	P	1	P	P	P	P	P	P	P	1	P	P	P	P	P	P	P	1	1	0
CM043	Y	1	2020-05-27	28	F	2	2	Y - bittrex unavailable	sacchrin	P	P	P	P	P	P	P		1	P	P	P	P	P	P	P	1	P	P	P	P	P	P	P	1	P	P	P	P	P	P	P	1	1	0
CM044	Y	0	2020-05-27	49	M	2	2	Y - bittrex unavailable	sacchrin	P	P	P	P	P	P	P		1	P	P	P	P	P	P	P	1	P	P	P	P	P	P	P	1	P	P	P	P	P	P	P	1	1	0	beard
CM045	Y	1	2020-05-27	43	F	2	2	Y - bittrex unavailable	sacchrin	P	P	P	P	P	P	P		1	P	P	P	P	P	P	P	1	P	P	P	P	P	P	P	1	P	P	P	P	P	P	P	1	1	0
CM046	Y	1	2020-05-27	27	M	2	2	Y - bittrex unavailable	sacchrin	P	P	P	P	P	P	P		1	P	P	P	P	P	P	P	1	P	F						0	P	P	P	P	P	P	P	1	1	0	beard
CM047	Y	1	2020-05-27	45	M	2	2	Y - bittrex unavailable	sacchrin	P	P	P	P	P	P	P		1	P	P	P	P	P	P	P	1	P	P	P	P	P	P	P	1	P	P	P	P	P	P	P	1	1	0
CM048	Y	1	2020-05-28	30	M	1	2	1	Bittrex	P	P	P	P	P	P	P		1	P	P	P	P	P	P	P	1	P	P	P	P	P	P	P	1	P	P	P	P	P	P	P	1	1	0
CM049	Y	0	2020-05-28	31	F	1	2	1	Bittrex	F								0	P	P	P	P	P	P	P	1								0	P	P	P	P	P	P	P	1	1	0
CM050	Y	0	2020-05-28	47	M	1	2	1	Bittrex	P	P	P	P	P	P	P		1	P	P	P	P	P	P	P	1	P	P	P	P	P	P	P	1	P	P	P	P	P	P	P	1	1	0	Can't hear speech
CM051	Y	0	2020-05-28	29	M	1	2	1	Bittrex	F								0	P	P	P	P	P	P	P	1	P	P	P	P	P	P	P	1	P	P	P	P	P	P	P	1	1	0	Can't hear speech, mask slipped
CM052	Y	1	2020-05-28	52	M	1	2	1	Bittrex	F								0	P	P	P	P	P	P	P	1	P	P	P	P	P	P	P	1	P	P	P	P	P	P	P	1	1	0	Beard
CM053	Y	1	2020-05-28	25	M	1	2	1	Bittrex	P	P	P	P	P	P	P		1	P	P	P	P	P	P	P	1	P	P	P	P	P	P	P	1	P	P	P	P	P	P	P	1	1	0	Beard
CM054	Y	1	2020-05-28	34	F	1	2	1	Bittrex	F								0	F							0	P	P	P	P	P	P	P	1	P	P	P	P	P	P	P	1	0	1	Glasses
CM055	Y	1	2020-05-28	26	M	1	2	1	Bittrex	P	P	P	P	P	P	P		1	P	P	P	P	P	P	P	1	P	P	P	P	P	P	P	1	P	P	P	P	P	P	P	1	1	0
CM056	Y	1	2020-05-28	66	F	1	2	1	Bittrex	P	P	F						0	P	P	P	P	P	P	P	1	P	P	P	P	P	P	P	1	P	P	P	P	P	P	P	1	1	0
CM057	Y	0	2020-05-28	22	F	1	2	1	Bittrex	P	F							0	P	F						0	P	P	P	P	P	P	P	1	P	P	P	P	P	P	P	1	0	1

## Sheet: Figure 1
Figure1
	All participants					Those who passed placebo tests
			Snorkel					Snorkel
			pass	fail				pass	fail
	FFP3	pass	30	1		FFP3	pass	29	0
		fail	12	13			fail	8	6
					n=56					n=43

## Sheet: Droplet_deposition_CTF
Droplet Deposition Experiment
Florescence quantification from ImageJ
			ROI Area (px)	Mean	Integrated_density	CTF	shot_mean_CTF	CTF_std_dev
Snorkel	Post doffing
5983-001.png		Front 1	7929912	40.994	325079084	3.24669e+08
		Front 2	7789616	41.328	321933018	3.21531e+08
		Front 3	7530716	41.349	311384289	310995202	3.19065e+08	7.16274e+06
5984-001.png		Left 1	3731588	17.714	66099852	66036415
		Left 2	3644216	18.183	66261857	6.61999e+07
		Left 3	3192484	18.033	57569277	5.7515e+07	6.32504e+07	4.96771e+06
5986-001.png		Right 1	2460796	21.228	52238892	5.21971e+07
		Right 2	2507520	21.73	54489246	5.44466e+07
		Right 3	2532080	21.327	54000818	5.39578e+07	5.35338e+07	1.18319e+06
		Background 1	10000	0.089	876
		Background 2	10000	0.049	507
		Background 3	10000	0.017	177
		BG_average		0.0516667
Visor	Post doffing
6322-002.png		Front 1	16437150	42.348	696086391	6.95275e+08
		Front 2	15641580	43.364	678278843	6.77507e+08
		Front 3	15613704	42.901	669841388	6.69071e+08	6.80618e+08	1.33763e+07
6328-002.png		Left 1	4656438	26.829	124925540	1.24696e+08
		Left 2	5347542	30.307	162069117	1.61805e+08
		Left 3	4575654	27.635	126449707	1.26224e+08	137575034	2.09979e+07
6327-002.png		Right 1	4737426	46.475	220172011	219938298
		Right 2	4947876	49.246	243664352	2.4342e+08
		Right 3	6351276	54.437	345743366	3.4543e+08	2.69596e+08	6.67153e+07
		Background 1	10000	0.01	96
		Background 2	10000	0.012	117
		Background 3	10000	0.126	1259
		BG_average		0.0493333
Glasses	Post doffing
		Front 1	13304754	58.305	775727387	7.70765e+08
		Front 2	13324218	60.673	808420701	8.03451e+08
		Front 3	12775482	56.409	720657665	7.15892e+08	7.63369e+08	4.42452e+07
		Left 1	5769216	36.638	211371180	2.09219e+08
		Left 2	5517102	37.987	209580171	209580171
		Left 3	5232186	37.287	195092310	1.93141e+08	203980046	9.38888e+06
		Right 1	5627814	47.247	265896527	2.63797e+08
		Right 2	5681472	48.898	277815252	2.75815e+08
		Right 3	5918916	61.005	361083691	3.58876e+08	2.99496e+08	5.17742e+07
		Background 1	10000	0.201	1041
		Background 2	10000	0.566	4563
		Background 3	10000	0.352	3247
		BG_average		0.373

## Sheet: Droplet_deposition_stats
Droplet deposition experiment
Results of statistical tests
		CTF_mean	CTF_sd	n=		Unpaired t-test	FRONT
Front	Snorkel	319000000	7.16274e+06	3			p value	Snorkel	Visor	Glasses
	Visor	681000000	1.33763e+07	3			Snorkel	x	<0.0001	<0.0001
	Glasses	763000000	4.42452e+07	3			Visor	<0.0001	x	0.0373
							Glasses	<0.0001	0.0373	x
		CTF_mean	CTF_sd	n=
Left	Snorkel	63300000	4.96771e+06	3			LEFT
	Visor	138000000	2.09979e+07	3			p value	Snorkel	Visor	Glasses
	Glasses	204000000	9.38888e+06	3			Snorkel	x	0.004	<0.001
							Visor	0.004	x	0.0075
		CTF_mean	CTF_sd	n=			Glasses	<0.001	0.0075	x
Right	Snorkel	53500000	1.18319e+06	3
	Visor	270000000	6.67153e+07	3			RIGHT
	Glasses	299000000	5.17742e+07	3			p value	Snorkel	Visor	Glasses
							Snorkel	x	0.005	0.0012
							Visor	0.005	x	0.5729
							Glasses	0.0012	0.5729	x
